# Supplementary material for: Challenges and Lessons Learned from a Field Trial on the Understanding of the Porcine Respiratory Disease Complex
Source: Vaccines (Basel). 2025 Jul 9;13(7):740. doi: 10.3390/vaccines13070740 (PMC12299284; doi:10.3390/vaccines13070740)
Supplement: Supplementary file 1 [file vaccines-13-00740-s001.zip]

Archive with 6 entries (6 files):
- SupFig_S1_Lung pathology.pdf
- SupFig_S2_Linear regression between ISU-VDL PCR data and NanoString reads for specific pathogens.pdf
- Table S1_NanoString custom CodeSet of 26 genes for pathogen detection.pdf
- Table S2_All data.xlsx
- Table S3_Correlations.xlsx
- Table S4_ Virus shedding in nasal swabs.pdf
