# Supplementary material for: Challenges and Lessons Learned from a Field Trial on the Understanding of the Porcine Respiratory Disease Complex
Source: Vaccines (Basel). 2025 Jul 9;13(7):740. doi: 10.3390/vaccines13070740 (PMC12299284; doi:10.3390/vaccines13070740)
Supplement: Supplementary file 1 [file vaccines-13-00740-s001.zip › Table S2_All data.xlsx]

## Sheet: Sheet1
		Weight [kg]			Weight gain [kg]			Temperature [°C]			Clinics	Lung Pathology		Immunity						Immunity				Microbiology (Nanostring Normalized data)							PRRSV-2 PCR			PRRSV MLV Vaccine Like PCR			Ct MLV- Ct PRRSV-2
Pig #	Gender	0 dpv	28 dpv	49 dpv	0 dpv	28 dpv	49 dpv	0 dpv	28 dpv	49 dpv	Sick score [51 dpv]	Gross lung lesions [weighted average %]	H&E lung lesion score [Average]	Serum NA titer (49dpv, 1:x)	BAL NA titer (51dpv)	IFN-γ response @ 0 dpv [Spots/500000]	IFN-γ response @ 28 dpv [Spots/500.000]	IFN-γ response @ 49 dpv [Spots/500000]	PRRSV IgG S/P ratio serum D0	PRRSV IgG S/P ratio serum D28	PRRSV IgG S/P ratio serum D49	PRRSV IgG S/P ratio in BAL (D51)	PRRSV IgA S/P ratio BAL (D51)	PRRSV_M	PRRSV_VR-2332	G. parasuis	M. hyorhinis	PCMV	PPIV	B. bronchiseptica	D0	D28	D49	D0	D28	D49
1	F	6.03284	12.7	22.4		6.66716	9.7		40.5	39.7222	3	98	3	8	8	7	259.67	152.33	-0.00499376	1.89508	2.06242	0.73679	0.868208	90570	90	6300	560	190	10	60	≥37	22.2049	26.1957	≥37	23.8371	≥37	1.63228
2	M	7.75197	15.3	35.6		7.54803	20.3		39.7222	39.1667	0	100	1.71429	4	0	7	216.33	88.33	-0.00749064	1.41321	1.98002	1.64839	1.84855	28203.9	80.4293	13.4049	1849.87	53.6195	13.4049	281.502	≥37	24.927	32.5885	≥37	26.3903	≥37	1.46336
3	M	6.83571	14	34		7.16429	20		40.3889	39.1667	0	100	3.42857	4	0	9	123	231.67	0.286269	1.28886	1.97004	0.449634	0.721387	989.211	35.9713	35.9713	638.49	1474.82	8.99282	62.9498	≥37	20.7914	33.2057	≥37	30.4694	≥37	9.67801
4	F	8.22371	17.2	31.8		8.97629	14.6		40.1111	39.3333	0	76.5	4	4	4	14.33	89.67	92	0.239637	1.78886	2.18727	1.39938	1.48208	2033.33	116.667	683.333	100	50	100	16.6667	≥37	28.9955	33.6892	≥37	30.851	≥37	1.85548
5	M										0					44	123.67		-0.00906736	1.08938											≥37	24.8612		≥37	26.0569		1.19564
6	F	6.84932	15	27.6		8.15068	12.6		40.3889	39.3889	0	100	1.42857	4	4	13.67	524.33	154.67	-0.00129534	1.78627	1.38577	0.312263	0.56763	288320	85.9375	359.375	62.5	46.875	7.8125	140.625	≥37	26.0923	29.5134	≥37	27.3845	≥37	1.29226
7	F	6.71324	15.6	30.2		8.88676	14.6		39.8333	39.6667	0	99	2.14286	16	16	12.67	409	228	-0.00906736	2.06088	1.83521	0.849721	0.391908	185993	18.5529	18.5529	352.506	55.6588	9.27647	278.294	≥37	21.7242	32.17	≥37	23.4055	≥37	1.68133
8	M	7.07611	12.6	25.6		5.52389	13		40.8889	39.4444	1	88.5	1.71429	8	8	4.33	197	107.33	-0.00388601	1.28109	1.78277	1.06931	1.85318	27160	90	470	80	10	10	10	≥37	18.9726	28.9477	≥37	26.5746	≥37	7.60196
9	M	5.42956	13.8	26.8		8.37044	13		40.6667	39.4444	1	100	3.57143	4	16	20.67	339.33	510	-0.00388601	2.33031	1.84519	0.595689	0.0947977	66295	179.283	1354.59	139.443	19.9204	19.9204	39.8408	≥37	21.953	31.3002	≥37	23.192	≥37	1.23908
10	F	6.25964	15	22.4		8.74036	7.4		40.1667	39.4444	0	82	3.28571	4	0	15.33	95.67	14.67	-0.00906736	1.24605	1.45318	0.360193	0.202312	395925	159.046	666.005	914.514	9.94037	9.94037	109.344	≥37	24.3806	28.6689	≥37	25.836	≥37	1.45534
11	M	6.6452	15.3	25.4		8.6548	10.1		40.4444	40.2222	1	100	1.42857	0	4	27.33	146	121	-0.00906736	1.43912	1.58552	1.29752	0.972254	212564	195.926	501.569	2938.88	7.83702	7.83702	39.1851	≥37	25.1533	26.0847	≥37	26.6728	≥37	1.51953
12	F	5.61553	12.9	28		7.28447	15.1		40	39.5	3	99	1.57143	0	0	9	71.33	67.67	-0.00647668	1.61269	1.63795	0.607887	1.20694	78490.9	16784.2	493.653	732.518	63.6972	15.9243	143.319	≥37	23.2298	29.5223	≥37	25.5479	≥37	2.31819
13	F	6.4819	16.1	31		9.6181	14.9		41.6111	39.3333	0	100	3.57143	0	16	21	268	329.33	-0.00906736	1.17487	1.61298	1.26054	1.82081	15082.8	57.9469	1158.94	115.894	8.27813	8.27813	24.8344	≥37	≥37	29.3453	≥37	≥37	≥37	0
14	M	6.18706	14.8	29.6		8.61294	14.8		39.9444	39.2222	2	85	3.28571	0	8	61.67	375.33	331.33	-0.011658	1.39249	1.36579	0.20549	0.544509	136655	7097.91	11.655	641.026	337.996	221.445	34.9651	≥37	22.2688	35.1892	≥37	27.9195	≥37	5.65071
15	F										4			0		30.67	44.33		-0.00647668	1.57902											≥37	26.5498		≥37	27.737		1.18721
16	M										4			0		27.67	74.33		0.257772	0.998705											≥37	24.5039		≥37	25.8637		1.35979
17	M	6.07366	8.3	21.2		2.22634	12.9		39.3333	40.5556	4	100	5.42857	4	0	47.67	433.33	108.67	-0.00906736	1.24223	1.24095	0.180986	0.176879	13278.4	69.764	11.6273	151.155	11.6273	127.901	11.6273	≥37	17.661	22.4542	≥37	18.8039	≥37	1.14289
18	F	7.73837	16.8	30.4		9.06163	13.6		40.5	40	0	81	3.85714	4	0	13.33	505.67	151	-0.011658	1.88212	1.87016	0.769879	0.271676	44171.8	73.9648	813.613	857.992	473.375	17204.2	340.238	≥37	22.9443	24.0012	≥37	25.1347	≥37	2.19038
19	F	6.79942	12.8	31.4		6.00058	18.6		41.3333	39.2222	0	100	3.85714	4	64	11.67	177.33	105	-0.00388601	1.88731	1.90012	1.12938	1.11561	67100.2	492.46	15.0753	10.0502	2678.38	5.0251	35.1757	≥37	18.8487	36.038	≥37	26.979	≥37	8.13029
20	M	6.22789	14.9	26.8		8.67211	11.9		39.8333	39.4444	2	68	3.71429	4	32	15	57.67	190.67	-0.00647668	1.64896	1.61049	0.741726	0.10289	9.05801	9.05801	36.232	9.05801	4.529	4.529	4.529	≥37	24.6549	31.3955	≥37	27.7149	≥37	3.05998
21	M	8.19196	18.9	33.8		10.708	14.9		40.5	39.4444	0	76	2.5	4	4	17.67	36	74.33	-0.00388601	1.76036	2.02497	0.843527	0.693642	12300	40	10	30	170	10	10	≥37	18.7193	25.2596	≥37	27.5945	≥37	8.87528
22	F	6.1281	15.9	31.8		9.7719	15.9		40.3333	38.7778	0	100	2.71429	4	32	17.67	253.33	100.33	-0.00906736	1.62047	1.65044	0.495119	0.872832	20863.3	81366.9	9550.36	8794.96	17.9856	6600.72	11510.8	≥37	28.2711	33.2729	≥37	29.8152	≥37	1.54408
23	F	5.98294	14.9	30.6		8.91706	15.7		40.2222	39.5	0	100	3.28571	4	4	7.33	650	129.67	-0.011658	1.74223	1.94257	1.10851	0.938728	49862	51.8137	17.2712	60.4493	397.238	8.63561	302.246	≥37	20.0648	33.0345	≥37	28.6543	≥37	8.58951
24	M	4.97142	13.6	22.8		8.62858	9.2		40.2222	40.1111	2	87	3.85714	4	8	14.67	159	164.67	-0.00906736	1.95725	1.90012	1.10614	2.39653	18465.7	92.593	13.2276	912.702	13.2276	79.3654	13.2276	≥37	16.5565	29.9937	≥37	25.5865	≥37	9.02994
25	M	6.39572	11.6	23.4		5.20428	11.8		40.0556	39.3333	0	100	1.85714	4	0	16.67	247	552.33	-0.00906736	2.18782	2.26467	1.74438	0.563006	593.218	127.118	14.1242	28.2485	14.1242	14.1242	14.1242	≥37	19.5417	35.9012	≥37	28.0998	≥37	8.55803
26	F	6.22335	12.6	25		6.37665	12.4		39.6111	39.5556	1	84	3.33333	4	8	9.33	100	12.33	-0.0142487	1.52461	1.67291	0.571203	0.920231	7883.62	38.3631	2493.6	1131.71	6.39385	6.39385	230.179	≥37	25.0949	31.0986	≥37	26.5649	≥37	1.47002
27	M	6.83571	17	32.2		10.1643	15.2		40.1111	39.1667	2	75	3.5	16	4	21.33	776.67	80.33				0.320847	1.48786	678161	191.746	722.734	44.249	309.743	14.7497	162.246		21.4384			30.3066		8.86825
28	F	5.66089	14.7	27.2		9.03911	12.5		40.2222	39.9444	1	98	4	8	4	19.67	126	72.33	-0.00647668	1.75259	1.81024	1.03864	1.67399	523774	312.5	48.0769	4038.46	24.0385	24.0385	2307.69	≥37	29.433	29.3877	≥37	30.7583	≥37	1.32533
29	F	6.4819	13.9	27		7.4181	13.1		40	39.8889	0	100	1.42857	8	8	10	569	123.67	-0.011658	2.12824	2	1.16496	1.05087	90430	1910	10	40	10	10	30	≥37	27.6298	26.2273	≥37	29.0932	≥37	1.46338
30	M										0					14.33			-0.011658												≥37			≥37
31	M	7.83816	15.8	29.8		7.96184	14		39.6111	38.9444	1	100	1.57143	16	4	3.67	111.33	392	-0.00906736	1.23705	1.03121	0.139277	0.181503	3329.37	59.2415	11.8483	260.662	11.8483	11.8483	177.724	≥37	17.7679	28.954	≥37	26.1514	36.2958	8.38353
32	F	8.49134	18.5	36		10.0087	17.5		40.5	39	0	96	1.42857	4	0	17	399	210.33	-0.00647668	1.54793	1.50562	0.298716	0.123699	139755	78.2776	19.5694	293.541	97.847	9.7847	78.2776	≥37	21.1621	33.7822	≥37	27.0864	≥37	5.92431
33	M	5.91944	10.4	20.8		4.48056	10.4		40.3333	39.6111	3	98	1.71429	4	8	4.67	1109	396.67	-0.011658	1.69041	1.82022	1.24344	0.883237	29220.3	41.0315	5.86164	17.5849	41.0315	5.86164	5.86164	≥37	20.0358	31.0516	≥37	24.2216	≥37	4.18579
34	F	7.4027	14.7	29.4		7.2973	14.7		40.5	39.6111	0	100	2.71429	0	8	9	361.33	172.67	-0.00906736	1.45466	1.32584	0.628705	0.653179	193096	65.4071	995.642	704.943	7.26746	7.26746	36.3373	≥37	19.6279	26.2337	≥37	24.4522	≥37	4.82429
35	M	6.22789	11.6	22.2		5.37211	10.6		40.3889	39.3333	3	100	1.57143	8	16	5.67	317.67	97	-0.00906736	2.10233	2.14732	1.53313	1.23699	5149.45	27.1739	1100.54	81.5216	6.79346	13.5869	54.3477	≥37	22.8984	25.6163	≥37	27.6911	≥37	4.79263
36	F	7.09879	15.2	25.8		8.10121	10.6		39.8333	40	0	92	1.14286	8	8	12.33	1049.33	97	-0.00906736	2.01943	1.80275	1.06311	0.576879	162850	70	70	60	4320	40	50	≥37	18.9468	20.3676	≥37	27.3461	≥37	8.3993
37	F	6.18253	16.4	30		10.2175	13.6		40.0556	39.6667	0	78	2.85714	8	4	3.33	36.5	41	-0.011658	1.80959	2.34707	1.39437	2.54682	133880	89.5518	29.8506	194.029	208.954	44.7759	29.8506	≥37	23.4818	32.0799	≥37	25.3941	≥37	1.91235
38	M	6.87199	13	23		6.12801	10		40.8333	39.2778	1	100	2.28571	4	4	1	195	51.67		1.63342	1.24345	0.0656564	0.0346821	83617.1	94.85	27.1	216.8	13.55	13.55	81.3	≥37	13.0769	≥37	≥37	25.5632	≥37	12.4863
39	F	7.45714	14.1	23.8		6.64286	9.7		40.3889	40.1111	0	92	3.85714	4	4	11.67	870	379	-0.00906736	1.93912	2.17728	1.44235	1.54798	129050	90	780	310	60	10	10	≥37	25.9084	26.8333	≥37	28.0103	≥37	2.1019
40	M	7.8064	15.9	28.8		8.0936	12.9		40.2778	38.8889	0	84	3.57143	16	0	15.67	389.67	46.67	-0.00647668	1.85881	1.50062	0.420249	0.366474	68737.4	66.445	11146.2	1461.79	132.89	16.6113	614.617	≥37	22.8544	33.1239	≥37	30.0289	≥37	7.17456
41	F	6.69056	16	24.8		9.30944	8.8		39.7222	39.4444	0	100	2.66667	8	4	18	421.33	63	-0.00906736	1.77591	2.20474	1.16625	0.77341	52832.9	21.1416	739.957	73.9957	200.845	10.5708	10.5708	≥37	23.2	29.4181	≥37	24.5866	≥37	1.3866
42	M	6.74952	19.9	34.2		13.1505	14.3		40	39.1667	0	94	2	8	0	29.33	341.5	52.67	-0.00647668	1.37953	1.69788	0.519596	0.706358	464124	41.7829	194.987	334.263	13.9276	13.9276	153.204	≥37	21.7548	29.9505	≥37	28.7015	≥37	6.94676
43	M	7.1623	10.9	18.8		3.7377	7.9		40.2222	40.1667	3	100	1.71429	8	4	13	577.67	66.67	-0.00906736	1.27341	1.68539	0.480386	0.112139	34720	60	20	60	10	10	10	≥37	19.6896	27.9501	≥37	26.297	≥37	6.60745
44	F	5.4477	11.2	23.8		5.7523	12.6		39.8333	39.6667	4	100	2.28571	8	0	2.67	1158.67	114.33	-0.00906736	1.32584	2.11735	1.79936	3.18035	26424.2	6092.8	33.113	3857.67	16.5565	33.113	132.452	≥37	23.7303	32.3106	≥37	25.4364	≥37	1.70618
45	M	5.25265	14.6	25		9.34735	10.4		40.0556	39.2778	0	96	1.14286	4	4	4.33	679.33	85.67	-0.011658	1.6804	2.29463	1.59081	2.62197	5630	30	16320	310	510	10	30	≥37	19.6313	29.5535	≥37	29.9952	≥37	10.364
46	F	7.50703	16	30.4		8.49297	14.4		40.0556	39.5556	0	52.5	3.14286	8	8	10.33	941.67	268	-0.00129534	1.15605	1.80524	0.587113	0.12948	35810.3	9.82314	19.6463	181.728	4.91157	4.91157	4.91157	≥37	26.8455	33.3462	≥37	28.0736	≥37	1.22803
47	F	6.60891	13.8	24.8		7.19109	11		39.8889	39.8333	1	100	1.42857	16	8	12	566.67	179.67	-0.00647668	1.09613	1.39076	0.123366	0.00578035	17.094	4.2735	8.54701	8.54701	4.2735	4.2735	4.2735	≥37	22.2054	≥37	≥37	24.5099	≥37	2.30449
48	M	5.28894	10.5	25.6		5.21106	15.1		41.3333	39.8333	0	83	3.14286	4	0	10.33	739	244	-0.00906736	1.53308	1.7628	0.280324	0.126012	9615.41	23.1697	4.63393	4.63393	9.26787	4.63393	32.4375	≥37	19.422	26.9804	≥37	23.9873	≥37	4.56525
49	M	6.99447	15.8	28.4		8.80553	12.6		40.4444	39.4444	0	100	1.57143	8	4	18.67	511.33	530	-0.00906736	1.47066	1.71031	0.63872	0.545665	31288.5	23.6407	11.8204	8439.73	650.12	189.126	295.509	≥37	31.1131	32.3902	≥37	32.0594	≥37	0.946258
50	F	7.06704	15.3	27.2		8.23296	11.9		40.0556	39.4444	0	85	0.714286	4	8	5	114	128.33	-0.00388601	1.58052	2.09988	1.04341	0.661272	2051.51	8.881	8.881	44.405	8.881	8.881	8.881	≥37	23.5931	24.6409	≥37	28.8302	≥37	5.23711
51	M										2					4.67	611.33		-0.00906736	1.28839											≥37	27.7817		≥37	29.495		1.71325
52	F	6.95364	13.4	26.4		6.44636	13		40.1111	39.7222	0	80	3.42857	4	8	39.67	363.67	501.67	-0.0142487	0.901373	1.97004	0.723018	1.11676	138720	24.1545	12.0773	84.5409	3743.95	12.0773	36.2318	≥37	22.2324	32.944	≥37	23.7271	≥37	1.49471
53	M	6.2551	10.6	26.4		4.3449	15.8		40.6667	39.6111	0	100	1	8	0	5.67	385.67	50	-0.0142487	1.80774	1.95506	1.1539	1.11792	441.619	7.48506	37.4253	112.276	314.373	7.48506	22.4552	≥37	15.9213	29.8081	≥37	31.3122	≥37	15.3909
54	F	4.77184	11.4	22.4		6.62816	11		40.3333	39.5	3	100	1.42857	4	8	3.67	301	174.67	0.0142487	1.61298	1.62547	0.621524	0.439306	11840	70	90	30	10	10	200	≥37	20.6284	25.3382	≥37	22.1152	≥37	1.48684
55	M	4.81266	8.6	25		3.78734	16.4		40.0556	39.5	0	92	2.71429	8	32	3.33	150.67	110	0.0142487	1.66792	2.37953	1.29982	2.4578	170384	61.5382	33569.1	14199.9	46.1536	15.3845	507.69	≥37	24.9986	32.2752	≥37	32.9558	≥37	7.9572
56	F	4.74916	13.4	25.4		8.65084	12		39.8333	39.5556	3	90	2	16	8	7	163	219.33	-0.00388601	1.80025	1.37578	0.125811	0.469364	53610	60	340	360	220	10	70	≥37	21.6004	26.2891	≥37	23.242	≥37	1.64165
57	F	6.0147	16	25.8		9.9853	9.8		40.3333	39.8889	0	94	1.57143	4	0	9.67	559.67	545.33				0.12698	0.505202	626581	215.054	12032.3	5623.66	10.7527	10.7527	172.043
58	M	4.83988	13.1	23.4		8.26012	10.3		40.3889	39.8333	2	86	3	8	4	4.67	866.33	274				0.146639	0.639306	1.39559e+06	239.463	172.413	584.289	76.6281	38.3141	660.918
59	M	5.31162	11.8	12.4		6.48838	0.6		40	39.3889	2	100	1.42857	8	4	15	627.67	101	-0.011658	1.53558	2.05993	0.347833	0.250867	283440	100	20	40	30360	20	100	≥37	17.2026	27.971	≥37	28.5528	≥37	11.3503
60	F	4.66751	14	28		9.33249	14		40	40.1111	3	90	1.85714	4	8	15	727	101.33				0.133137	0.428902	2.90459e+06	400.433	54.1126	173.16	1406.93	21.645	595.238
	Average	6.441	14.1473	26.9418		7.70628	12.7945		40.2364	39.5525	1.03333	92.3545	2.51688	5.96491	7.63636		391.424	181.588	0.00714465	1.59799	1.79663
	Min	4.66751	8.3	12.4		2.22634	0.6		39.3333	38.7778	0= healthy	0 =	No lesions						S/P < 0.4 negative
	Max	8.49134	19.9	36		13.1505	20.3		41.6111	40.5556	4= sickest	1 =	Minimal interstitial pneumonia						S/P ≥ 0.4 positive
												2 =	Mild interstitial pneumonia
												3 =	Moderate interstitial pneumonia
												4 =	Abundant interstitial pneumonia
												5 =	Severe, multifocal interstitial pneumonia
												6 =	Severe, diffuse interstitial pneumonia
