# Supplementary material for: Challenges and Lessons Learned from a Field Trial on the Understanding of the Porcine Respiratory Disease Complex
Source: Vaccines (Basel). 2025 Jul 9;13(7):740. doi: 10.3390/vaccines13070740 (PMC12299284; doi:10.3390/vaccines13070740)
Supplement: Supplementary file 1 [file vaccines-13-00740-s001.zip › Table S3_Correlations.xlsx]

## Sheet: correlations
	Weight_0	Weight_28	Weight_49	WeightGain_28	WeightGain_49	Temp_28	Temp_49	SickScore	GrossLungLesions	HELungScore	SerumNATiter_49	BALNATiter_51	IFNγ_0	IFNγ_28	IFNγ_49	SerumIgGSP_0	SerumIgGSP_28	SerumIgGSP_49	BALIgGSP_51	BALIgASP_51	PRRSV_M	PRRSV_VR-2332	G. parasuis	M.hyorhinis	PCMV	PPIV	B.bronchiseptica	PRRSVPCR_28	PRRSVPCR_49	MLVPRRSVPCR_28	D28_coinfection
Weight_28	0.570704
Weight_49	0.480953	0.72363
WeightGain_28	0.176976	0.884443	0.596021
WeightGain_49	0.194837	0.237507	0.80555	0.142224
Temp_28	0.134792	-0.0247783	0.114165	-0.0352956	0.156501
Temp_49	-0.215313	-0.33142	-0.444776	-0.241509	-0.343039	-0.0655626
SickScore	-0.478151	-0.562395	-0.60061	-0.400405	-0.437289	-0.20315	0.256848
GrossLungLesions	-0.129094	-0.281864	-0.154276	-0.28352	-0.0207306	0.0855803	-0.119533	0.17321
HELungScore	-0.0207965	0.0814393	0.157082	0.104091	0.163333	0.107842	0.0921104	-0.0339137	-0.342931
SerumNATiter_49	0.0272439	-0.0288716	-0.150604	-0.0802062	-0.180521	-0.31497	0.092843	0.0670262	0.0168072	-0.235356
BALNATiter_51	-0.201669	-0.0957757	-0.0658473	-0.0137315	-0.0493277	0.041349	0.0404438	0.133235	-0.0304097	0.0647091	0.0366804
IFNγ_0	0.159069	0.367897	0.1951	0.384076	-0.00918926	0.0140916	-0.0135961	-0.150105	-0.0647707	0.344102	-0.236704	-0.0640643
IFNγ_28	-0.0157473	-0.177024	-0.229953	-0.205792	-0.166297	-0.000181468	0.269826	-0.044399	0.239335	-0.214578	0.206553	-0.0971044	0.0233116
IFNγ_49	-0.0160418	-0.0618536	0.0487529	-0.0803186	0.0896441	0.126509	0.0640318	0.02803	0.0818923	0.068534	-0.150746	0.267442	0.142068	0.265617
SerumIgGSP_0	0.154662	0.121324	0.235994	0.0533548	0.188011	0.159988	-0.274919	0.00910007	-0.0714624	0.0682211	0.0701781	0.119879	-0.0648412	-0.345374	0.0641262
SerumIgGSP_28	-0.147518	-0.0121305	-0.0604305	0.081629	-0.12177	0.14708	0.0885807	-0.122657	-0.0281177	0.0433601	0.132188	0.171245	-0.0932917	0.000995475	-0.0650693	-0.00765741
SerumIgGSP_49	-0.108336	-0.0699122	-0.0566533	-0.0312684	-0.0247307	-0.0150625	0.0706363	-0.275622	-0.106833	0.00530686	0.143632	0.0094203	-0.235503	0.0439386	-0.101455	-0.0776647	0.436852
BALIgGSP_51	-0.0438029	-0.00683474	-0.0141683	0.0152036	-0.00778316	0.034479	0.130557	-0.210386	0.0226663	-0.016827	-0.0758867	0.0974793	-0.214331	0.00081448	-0.0829431	-0.161151	0.388326	0.750667
BALIgASP_51	-0.19028	-0.0619201	0.0777222	0.0276923	0.156659	0.0280822	0.0563613	-0.117158	-0.0241009	0.0505263	-0.0963555	0.0703913	-0.260592	-0.166516	-0.248784	-0.138772	0.164253	0.579347	0.764615
PRRSV_M	0.0179646	0.184312	0.0522373	0.209864	-0.0699579	0.0416923	0.145123	-0.125458	-0.0505928	0.0307512	0.037158	-0.012513	0.249095	0.124344	-0.133351	-0.0508353	0.080905	-0.131997	-0.126878	0.0123982
PRRSV_VR-2332	-0.154734	-0.0623585	-0.0246056	0.00755759	-0.0118121	0.101069	-0.0495611	0.205551	0.155434	0.173759	-0.276587	-0.0853997	0.117864	-0.17043	-0.14104	0.0396266	0.201702	-0.041546	0.0734941	0.213966	0.409377
G. parasuis	-0.10777	0.0965055	-0.0396551	0.160822	-0.0961852	0.172834	-0.150031	-0.0539482	-0.0280951	0.165896	-0.0399331	0.124667	-0.0444978	-0.158061	-0.334412	0.135172	0.214942	0.0786044	0.175574	0.264401	0.190597	0.189333
M. hyorhinis	-0.0430582	0.204825	0.181684	0.239739	0.134854	-0.0820727	-0.0510769	-0.0126278	-0.0414373	0.218715	-0.0169354	-0.175049	0.0581006	-0.208788	-0.177116	-0.0310263	-0.114937	-0.105801	0.00660663	0.289199	0.333001	0.307929	0.451579
PCMV	0.0176947	0.122358	0.227755	0.168522	0.176721	0.0301718	-0.143049	-0.258933	-0.0242944	0.0157852	0.0881661	-0.214568	0.0703033	0.158295	-0.0261116	-0.160574	0.310435	0.338507	0.0819984	0.185628	0.266902	0.114596	0.00330362	0.103815
PPIV	-0.0909585	0.12513	-0.00652189	0.173488	-0.0622538	-0.209937	-0.0652457	0.113809	-0.0273675	0.183064	0.101221	-0.194502	0.220018	-0.0479899	-0.153843	-0.128373	0.208892	0.178702	0.0741579	0.170862	0.173941	0.481096	0.152578	0.440983	0.39319
B. bronchiseptica	-0.118832	0.128188	0.249015	0.168963	0.252845	-0.0377236	-0.2591	-0.0887745	0.190923	0.0205239	0.105267	-0.168203	-0.0296268	-0.0801376	-0.180008	-0.0108194	0.0663816	-0.150915	-0.165796	0.0466979	0.389783	0.274546	0.342648	0.619544	0.283109	0.364007
PRRSVPCR_28	0.0770623	0.384918	0.257429	0.358733	0.0757953	-0.112873	-0.00499174	-0.21008	-0.143123	0.172397	-0.065186	0.141392	0.207179	-0.106063	0.0198647	0.127014	-0.0662443	0.0966107	0.243439	0.260995	0.150769	0.114993	0.316394	0.386036	-0.200742	0.0696306	0.199733
PRRSVPCR_49	0.0801412	0.105352	0.331606	0.0509514	0.350793	-0.0387897	-0.46515	-0.211307	0.0308441	0.197687	-0.0086393	0.0145754	0.0530521	-0.0378742	0.117064	0.0793406	-0.112672	0.0100007	-0.0512681	-0.0161542	-0.0875133	0.0568868	-0.129737	0.114985	0.146985	0.00221845	0.0936694	0.102672
MLV PRRSVPCR_28	0.186751	0.280179	0.35104	0.218824	0.239966	0.114869	-0.405965	-0.448776	-0.00731635	-0.0523405	0.0156584	-0.0440532	0.118776	-0.0730317	-0.153442	0.0607158	0.0318552	0.256075	0.271765	0.315566	-0.0921267	-0.015432	0.164759	0.140595	0.120011	0.0787758	0.096337	0.345068	0.225978
D28_coinfection	0.132255	-0.0592554	0.0826876	-0.099187	0.126745	0.104971	-0.361972	-0.11471	0.0451314	-0.14637	0.11507	-0.17407	-0.0606362	-0.00275519	-0.166693	-0.00148526	0.0330623	0.0399521	-0.0936766	-0.0247967	-0.00826558	0.0413335	-0.100569	-0.0964361	0.347186	0.0964842	0.0192868	-0.625429	0.232819	0.358175
Nasal_Swab	0.0227139	-0.162536	-0.246442	-0.185197	-0.174722	-0.0875852	-0.00350437	0.0176937	0.24557	-0.225913	0.0985552	0.101335	-0.340816	0.157243	-0.0803703	-0.202244	-0.0314485	0.0174722	0.0524142	-0.00698857	0.0524142	-0.0891163	0.0279555	-0.0594055	-0.0978488	-0.0874045	-0.106578	-0.178208	-0.0611513	-0.0384371	0.175219
Correlations are often classified as “small” (magnitude of 0.1), medium (magnitude of 0.3), and large (magnitude of 0.5)
